# Supplementary material for: Like Will to Like: Abundances of Closely Related Species Can Predict Susceptibility to Intestinal Colonization by Pathogenic and Commensal Bacteria
Source: PLoS Pathog. 2010 Jan 8;6(1):e1000711. doi: 10.1371/journal.ppat.1000711 (PMC2796170; doi:10.1371/journal.ppat.1000711)
Supplement: Dataset S1 — Comparative OTU abundance analysis of LCFd21 and CON mice showing differentially abundant OTU's at different Clustering Distances (ClustD). (0.07 MB XLS) [file ppat.1000711.s014.xls]

## Sheet: clustd=0.2
name of feature	mean abundance LCFd21	variance ( LCFd21)	standard error ( LCFd21)	mean abundance(CONday 0_day 21)	variance (CONday 0_day 21)	standard error (CONday 0_day 21)	pvalue	qvalue
Bacteria; Bacteroidetes	0.000668164	9.00335e-07	0.00038737	0.00445888	2.04237e-06	0.000583433	0.000372881	0.00157366
Bacteria; Bacteroidetes; Bacteroidetes; Bacteroidales	0.00413094	5.68385e-06	0.000973298	0.0120154	7.31685e-06	0.0011043	0.00040678	0.00157366
Bacteria; Bacteroidetes; Bacteroidetes; Bacteroidales	0.00250697	1.51454e-06	0.000502418	0.000888108	6.86776e-07	0.000338323	0.0163898	0.0228259
Bacteria; Bacteroidetes; Bacteroidetes; Bacteroidales; Bacteroidaceae; Bacteroides	0.106274	0.00548208	0.0302271	0.0060577	8.15164e-06	0.00116559	0.00681356	0.0112966
Bacteria; Bacteroidetes; Bacteroidetes; Bacteroidales; Bacteroidaceae; Bacteroides	0.000476689	3.24003e-07	0.00023238	0.0261678	0.000208457	0.00589431	0.00127119	0.0027662
Bacteria; Bacteroidetes; Bacteroidetes; Bacteroidales; Porphyromonadaceae; Parabacteroides	0.0803453	0.00114109	0.0137907	0.00276076	6.0578e-06	0.0010048	0.000288136	0.00143315
Bacteria; Bacteroidetes; Bacteroidetes; Bacteroidales; Porphyromonadaceae; Parabacteroides	0.0354944	0.000206482	0.00586631	0.00182787	1.58793e-06	0.000514446	0.000237288	0.00137695
Bacteria; Bacteroidetes; Bacteroidetes; Bacteroidales; Porphyromonadaceae; Tannerella	0.000694251	7.37241e-07	0.000350533	0.00395901	2.30004e-06	0.000619144	0.000949153	0.00236049
Bacteria; Bacteroidetes; Bacteroidetes; Bacteroidales; Porphyromonadaceae; unclassified_Porphyromonadaceae	0.0539721	0.000148637	0.00497722	0.0268631	0.000243615	0.006372	0.00581356	0.0101206
Bacteria; Bacteroidetes; Bacteroidetes; Bacteroidales; Porphyromonadaceae; unclassified_Porphyromonadaceae	0.000107805	6.97316e-08	0.000107805	0.00808858	2.43235e-05	0.00201343	0.00215254	0.00440856
Bacteria; Bacteroidetes; Bacteroidetes; Bacteroidales; Porphyromonadaceae; unclassified_Porphyromonadaceae	0.0264967	5.59999e-05	0.00305505	0.0945947	0.000175625	0.00541025	0	0
Bacteria; Bacteroidetes; Bacteroidetes; Bacteroidales; Porphyromonadaceae; unclassified_Porphyromonadaceae	0.0504361	0.000219715	0.00605137	0.0229254	0.000168344	0.00529692	0.00522034	0.00956619
Bacteria; Bacteroidetes; Bacteroidetes; Bacteroidales; Porphyromonadaceae; unclassified_Porphyromonadaceae	0.00944035	1.27944e-05	0.00146028	0.0408311	0.000214098	0.00597352	0.000576271	0.00182401
Bacteria; Bacteroidetes; Bacteroidetes; Bacteroidales; Porphyromonadaceae; unclassified_Porphyromonadaceae	8.14644e-05	1.69408e-08	5.31362e-05	0.0116057	3.36458e-05	0.00236804	0.000813559	0.00217891
Bacteria; Bacteroidetes; Bacteroidetes; Bacteroidales; Porphyromonadaceae; unclassified_Porphyromonadaceae	0.00639527	0.000121118	0.00449293	0.107317	0.000901533	0.0122579	3.38983e-05	0.000590122
Bacteria; Bacteroidetes; Bacteroidetes; Bacteroidales; Porphyromonadaceae; unclassified_Porphyromonadaceae	0.00684296	4.86649e-05	0.00284795	0.0305243	2.75304e-05	0.00214206	0.000135593	0.00118024
Bacteria; Bacteroidetes; Bacteroidetes; Bacteroidales; Porphyromonadaceae; unclassified_Porphyromonadaceae	0.0173156	5.69086e-05	0.00307974	0.0304733	5.80507e-05	0.00311049	0.0099661	0.0157724
Bacteria; Bacteroidetes; Bacteroidetes; Bacteroidales; Porphyromonadaceae; unclassified_Porphyromonadaceae	0.00100923	2.58206e-06	0.000656006	0.0512272	0.000336728	0.00749142	0.000101695	0.00118024
Bacteria; Bacteroidetes; Bacteroidetes; Bacteroidales; Prevotellaceae; Hallella	0.00388846	1.33458e-06	0.000471625	0.00653536	2.22865e-06	0.000609459	0.00508475	0.00956619
Bacteria; Bacteroidetes; Bacteroidetes; Bacteroidales; Prevotellaceae; Prevotella	0.00954835	2.40127e-05	0.00200053	0.0221464	0.000139629	0.00482406	0.0267966	0.035884
Bacteria; Bacteroidetes; Bacteroidetes; Bacteroidales; Rikenellaceae; Alistipes	0.00443849	5.30402e-06	0.000940214	0.0128083	1.00095e-05	0.00129161	0.000542373	0.00182401
Bacteria; Bacteroidetes; unclassified_Bacteroidetes	0.00390961	2.30817e-06	0.000620237	0.0159993	4.14653e-05	0.00262886	0.00111864	0.00259654
Bacteria; Proteobacteria; Alphaproteobacteria; unclassified_Alphaproteobacteria	0.00587177	1.76098e-05	0.00171317	0.000694945	4.53367e-07	0.000274884	0.0106441	0.0161129
Bacteria; Proteobacteria; Gammaproteobacteria; Enterobacteriales; Enterobacteriaceae; Shigella	0.000658019	1.04827e-07	0.000132179	0	0	0	0.000677966	0.00196707
Bacteria; Verrucomicrobia; Verrucomicrobiae; Verrucomicrobiales; Verrucomicrobiaceae; Akkermansia	0.13538	0.0022419	0.01933	0.0112489	0.000208655	0.0058971	0.000169492	0.00118024
Bacteria; Verrucomicrobia; Verrucomicrobiae; Verrucomicrobiales; Verrucomicrobiaceae; Akkermansia	0.00270727	3.95792e-06	0.00081219	0.00039702	2.66163e-07	0.000210619	0.0142542	0.0206789
ClustD=0.2

## Sheet: clustd=0.1
name of feature	mean abundance LCFd21	variance ( LCFd21)	standard error ( LCFd21)	mean abundance(CONday 0_day 21)	variance (CONday 0_day 21)	standard error (CONday 0_day 21)	pvalue	qvalue
Bacteria	0.000341116	9.56855e-08	0.000126284	0	0	0	0.0156	0.0388569
Bacteria; Bacteroidetes; Bacteroidetes; Bacteroidales	0.000589449	2.0847e-06	0.000589449	0.00299136	8.24227e-07	0.000370636	0.00475556	0.0150344
Bacteria; Bacteroidetes; Bacteroidetes; Bacteroidales	0.00381137	2.10655e-06	0.00059253	0.016278	4.49454e-05	0.00273695	0.001	0.00438386
Bacteria; Bacteroidetes; Bacteroidetes; Bacteroidales	0.000269513	4.35823e-07	0.000269513	0.00317688	2.09011e-06	0.000590213	0.000977778	0.00438386
Bacteria; Bacteroidetes; Bacteroidetes; Bacteroidales	0.000155588	6.05721e-08	0.000100476	0.00263717	1.87728e-06	0.000559356	0.00106667	0.00438386
Bacteria; Bacteroidetes; Bacteroidetes; Bacteroidales	0.000530937	2.09923e-07	0.000187048	0	0	0	0.0125333	0.0331073
Bacteria; Bacteroidetes; Bacteroidetes; Bacteroidales; Bacteroidaceae; Bacteroides	5.39025e-05	1.74329e-08	5.39025e-05	0.00410694	3.83083e-06	0.000799045	0.000655556	0.00401854
Bacteria; Bacteroidetes; Bacteroidetes; Bacteroidales; Bacteroidaceae; Bacteroides	0.000476689	3.24003e-07	0.00023238	0.0270782	0.000217623	0.0060225	0.00104444	0.00438386
Bacteria; Bacteroidetes; Bacteroidetes; Bacteroidales; Bacteroidaceae; Bacteroides	0.106274	0.00548208	0.0302271	0.00631173	8.93565e-06	0.00122036	0.00601111	0.0182999
Bacteria; Bacteroidetes; Bacteroidetes; Bacteroidales; Porphyromonadaceae	9.80527e-05	2.34168e-08	6.24724e-05	0.00189311	1.23604e-06	0.00045388	0.00221111	0.00826125
Bacteria; Bacteroidetes; Bacteroidetes; Bacteroidales; Porphyromonadaceae; Parabacteroides	0.0792399	0.00110847	0.0135921	0.00278208	6.38212e-06	0.00103135	0.000377778	0.00365322
Bacteria; Bacteroidetes; Bacteroidetes; Bacteroidales; Porphyromonadaceae; Parabacteroides	0.0339448	0.000226057	0.00613809	0.00156182	9.73611e-07	0.000402826	0.000533333	0.00365322
Bacteria; Bacteroidetes; Bacteroidetes; Bacteroidales; Porphyromonadaceae; Tannerella	0.00064513	5.55603e-07	0.000304303	0.00400167	2.24509e-06	0.000611703	0.0007	0.00401854
Bacteria; Bacteroidetes; Bacteroidetes; Bacteroidales; Porphyromonadaceae; unclassified_Porphyromonadaceae	0.0131812	4.75579e-05	0.00281537	0.0396899	5.59766e-05	0.00305441	0.000188889	0.00300086
Bacteria; Bacteroidetes; Bacteroidetes; Bacteroidales; Porphyromonadaceae; unclassified_Porphyromonadaceae	0.00704697	4.68184e-06	0.00088335	0.0164405	1.21519e-05	0.00142314	0.0004	0.00365322
Bacteria; Bacteroidetes; Bacteroidetes; Bacteroidales; Porphyromonadaceae; unclassified_Porphyromonadaceae	8.14644e-05	1.69408e-08	5.31362e-05	0.0110865	3.50587e-05	0.00241725	0.000866667	0.00438386
Bacteria; Bacteroidetes; Bacteroidetes; Bacteroidales; Porphyromonadaceae; unclassified_Porphyromonadaceae	0.000250197	9.20844e-08	0.000123885	0.0190885	6.38956e-05	0.00326332	0.000255556	0.00300086
Bacteria; Bacteroidetes; Bacteroidetes; Bacteroidales; Porphyromonadaceae; unclassified_Porphyromonadaceae	0.00527774	2.18701e-05	0.00190919	0.0152669	4.83642e-05	0.00283914	0.0108333	0.0307059
Bacteria; Bacteroidetes; Bacteroidetes; Bacteroidales; Porphyromonadaceae; unclassified_Porphyromonadaceae	0.00656073	4.97536e-05	0.00287963	0.0316551	3.05702e-05	0.00225722	8.88889e-05	0.00300086
Bacteria; Bacteroidetes; Bacteroidetes; Bacteroidales; Porphyromonadaceae; unclassified_Porphyromonadaceae	0.0505661	0.000138385	0.00480252	0.0215575	0.000204313	0.00583542	0.0025	0.00893449
Bacteria; Bacteroidetes; Bacteroidetes; Bacteroidales; Porphyromonadaceae; unclassified_Porphyromonadaceae	0.000107805	6.97316e-08	0.000107805	0.00401554	1.051e-05	0.0013235	0.0104333	0.0306283
Bacteria; Bacteroidetes; Bacteroidetes; Bacteroidales; Porphyromonadaceae; unclassified_Porphyromonadaceae	0.000470777	6.43496e-07	0.00032749	0.0276919	0.000106054	0.00420424	0.000166667	0.00300086
Bacteria; Bacteroidetes; Bacteroidetes; Bacteroidales; Porphyromonadaceae; unclassified_Porphyromonadaceae	0.00634615	0.000121713	0.00450395	0.111152	0.00095887	0.0126417	4.44444e-05	0.00300086
Bacteria; Bacteroidetes; Bacteroidetes; Bacteroidales; Porphyromonadaceae; unclassified_Porphyromonadaceae	0.00411591	8.7637e-06	0.00120856	0.0330289	0.00016637	0.00526577	0.000511111	0.00365322
Bacteria; Bacteroidetes; Bacteroidetes; Bacteroidales; Porphyromonadaceae; unclassified_Porphyromonadaceae	0.0496564	0.000204658	0.00584035	0.0203776	0.000169867	0.00532082	0.00322222	0.0110358
Bacteria; Bacteroidetes; Bacteroidetes; Bacteroidales; Porphyromonadaceae; unclassified_Porphyromonadaceae	0.000116986	8.21149e-08	0.000116986	0.00261917	1.19869e-06	0.00044697	0.000444444	0.00365322
Bacteria; Bacteroidetes; Bacteroidetes; Bacteroidales; Porphyromonadaceae; unclassified_Porphyromonadaceae	0.000455309	8.20082e-07	0.000369703	0.02554	0.000103287	0.00414904	0.000233333	0.00300086
Bacteria; Bacteroidetes; Bacteroidetes; Bacteroidales; Porphyromonadaceae; unclassified_Porphyromonadaceae	0.00575283	4.66375e-05	0.002788	0.0171749	7.01554e-05	0.00341944	0.0191778	0.0457435
Bacteria; Bacteroidetes; Bacteroidetes; Bacteroidales; Prevotellaceae; Hallella	0.0036769	1.52506e-06	0.000504159	0.00658568	2.21935e-06	0.000608188	0.00363333	0.011946
Bacteria; Bacteroidetes; Bacteroidetes; Bacteroidales; Prevotellaceae; Prevotella	0.00954835	2.40127e-05	0.00200053	0.0228006	0.000143696	0.0048938	0.0217222	0.0495975
Bacteria; Bacteroidetes; Bacteroidetes; Bacteroidales; Rikenellaceae; Alistipes	0.000197138	1.09802e-07	0.000135279	0.000815866	2.35243e-07	0.000198008	0.0194778	0.0457435
Bacteria; Firmicutes; Bacilli; Lactobacillales; unclassified_Lactobacillales	0.00066666	1.83092e-07	0.000174686	0.00167589	5.80626e-07	0.00031108	0.0128889	0.0331073
Bacteria; Firmicutes; Clostridia; Clostridiales; Lachnospiraceae; Lachnospiraceae Incertae Sedis	0.00109335	2.62608e-07	0.000209208	6.00168e-05	2.16121e-08	6.00168e-05	0.000733333	0.00401854
Bacteria; Proteobacteria; Alphaproteobacteria; unclassified_Alphaproteobacteria	0.00574983	1.76223e-05	0.00171378	0.000713979	4.80506e-07	0.000282992	0.0115667	0.0316916
Bacteria; Proteobacteria; Gammaproteobacteria; Enterobacteriales; Enterobacteriaceae; Shigella	0.000613869	1.30109e-07	0.000147258	0	0	0	0.00168889	0.00661058
Bacteria; Verrucomicrobia; Verrucomicrobiae; Verrucomicrobiales; Verrucomicrobiaceae; Akkermansia	0.134855	0.00222452	0.019255	0.0115555	0.000219956	0.00605469	0.000211111	0.00300086
ClustD=0.1

## Sheet: clustd=0.05
name of feature	mean abundance LCFd21	variance ( LCFd21)	standard error ( LCFd21)	mean abundance(CONday 0_day 21)	variance (CONday 0_day 21)	standard error (CONday 0_day 21)	pvalue	qvalue
Bacteria; Bacteroidetes	5.39025e-05	1.74329e-08	5.39025e-05	0.002979	1.41015e-06	0.000484794	0.000164063	0.00502299
Bacteria; Bacteroidetes; Bacteroidetes; Bacteroidales	0.00355536	1.64055e-06	0.0005229	0.0159741	4.28839e-05	0.00267345	0.00078125	0.00813245
Bacteria; Bacteroidetes; Bacteroidetes; Bacteroidales	0.00607892	8.13003e-06	0.00116405	0.000705652	2.55436e-07	0.000206332	0.000796875	0.00813245
Bacteria; Bacteroidetes; Bacteroidetes; Bacteroidales	0.00248415	6.7374e-06	0.00105967	0.00756634	6.16889e-06	0.00101398	0.00375781	0.0268451
Bacteria; Bacteroidetes; Bacteroidetes; Bacteroidales	0.000167711	3.46678e-08	7.60129e-05	0.000723946	1.47458e-07	0.000156769	0.00639844	0.0442127
Bacteria; Bacteroidetes; Bacteroidetes; Bacteroidales; Bacteroidaceae; Bacteroides	0.00139075	6.51472e-07	0.000329513	4.64531e-05	5.23782e-09	2.95461e-05	0.00166406	0.0142653
Bacteria; Bacteroidetes; Bacteroidetes; Bacteroidales; Bacteroidaceae; Bacteroides	5.39025e-05	1.74329e-08	5.39025e-05	0.00341774	2.5514e-06	0.000652099	0.0004375	0.00551544
Bacteria; Bacteroidetes; Bacteroidetes; Bacteroidales; Bacteroidaceae; Bacteroides	0.000476689	3.24003e-07	0.00023238	0.0271728	0.000212139	0.00594613	0.0009375	0.00873563
Bacteria; Bacteroidetes; Bacteroidetes; Bacteroidales; Porphyromonadaceae	9.80527e-05	2.34168e-08	6.24724e-05	0.00194539	1.30494e-06	0.000466358	0.00216406	0.017838
Bacteria; Bacteroidetes; Bacteroidetes; Bacteroidales; Porphyromonadaceae	0.00149881	7.78773e-06	0.00113928	0.00980913	6.38627e-06	0.00103169	0.00028125	0.00502299
Bacteria; Bacteroidetes; Bacteroidetes; Bacteroidales; Porphyromonadaceae; Parabacteroides	0.0336024	0.000217624	0.00602251	0.00160081	1.01692e-06	0.000411687	0.000359375	0.00502299
Bacteria; Bacteroidetes; Bacteroidetes; Bacteroidales; Porphyromonadaceae; Parabacteroides	0.0791244	0.0011055	0.0135739	0.0028257	6.66243e-06	0.00105376	0.00025	0.00502299
Bacteria; Bacteroidetes; Bacteroidetes; Bacteroidales; Porphyromonadaceae; Tannerella	0.00064513	5.55603e-07	0.000304303	0.00411285	2.42281e-06	0.000635453	0.00053125	0.00616858
Bacteria; Bacteroidetes; Bacteroidetes; Bacteroidales; Porphyromonadaceae; unclassified_Porphyromonadaceae	0.0116467	4.30781e-05	0.00267949	0.0389656	4.82146e-05	0.00283474	4.6875e-05	0.00334866
Bacteria; Bacteroidetes; Bacteroidetes; Bacteroidales; Porphyromonadaceae; unclassified_Porphyromonadaceae	0.000377318	8.54212e-07	0.000377318	0.0258049	0.000102275	0.00412866	0.000148437	0.00502299
Bacteria; Bacteroidetes; Bacteroidetes; Bacteroidales; Porphyromonadaceae; unclassified_Porphyromonadaceae	8.14644e-05	1.69408e-08	5.31362e-05	0.0109245	3.43146e-05	0.00239147	0.000890625	0.00867607
Bacteria; Bacteroidetes; Bacteroidetes; Bacteroidales; Porphyromonadaceae; unclassified_Porphyromonadaceae	5.39025e-05	1.74329e-08	5.39025e-05	0.00596929	6.02746e-06	0.00100229	0.000179687	0.00502299
Bacteria; Bacteroidetes; Bacteroidetes; Bacteroidales; Porphyromonadaceae; unclassified_Porphyromonadaceae	0.0503493	0.00013407	0.00472704	0.0219231	0.000214166	0.00597447	0.00278125	0.0212879
Bacteria; Bacteroidetes; Bacteroidetes; Bacteroidales; Porphyromonadaceae; unclassified_Porphyromonadaceae	7.7991e-05	3.64955e-08	7.7991e-05	0.00148364	3.76432e-07	0.000250477	0.000296875	0.00502299
Bacteria; Bacteroidetes; Bacteroidetes; Bacteroidales; Porphyromonadaceae; unclassified_Porphyromonadaceae	0.0022342	6.74925e-06	0.0010606	0.00819874	7.39077e-06	0.00110986	0.00225	0.0178595
Bacteria; Bacteroidetes; Bacteroidetes; Bacteroidales; Porphyromonadaceae; unclassified_Porphyromonadaceae	0.00479344	6.60278e-05	0.00331732	0.100797	0.000833087	0.0117834	1.5625e-05	0.00167433
Bacteria; Bacteroidetes; Bacteroidetes; Bacteroidales; Porphyromonadaceae; unclassified_Porphyromonadaceae	0.00405123	9.09639e-06	0.00123129	0.0336799	0.000176006	0.00541612	0.0003125	0.00502299
Bacteria; Bacteroidetes; Bacteroidetes; Bacteroidales; Porphyromonadaceae; unclassified_Porphyromonadaceae	0.00200616	7.76316e-07	0.000359703	0.00810062	7.08499e-06	0.00108666	0.000328125	0.00502299
Bacteria; Bacteroidetes; Bacteroidetes; Bacteroidales; Porphyromonadaceae; unclassified_Porphyromonadaceae	0.000196294	5.82063e-08	9.84939e-05	0.0135781	3.91611e-05	0.00255477	0.000375	0.00502299
Bacteria; Bacteroidetes; Bacteroidetes; Bacteroidales; Porphyromonadaceae; unclassified_Porphyromonadaceae	0.00178617	7.933e-06	0.00114986	0.0181144	1.44941e-05	0.00155424	0	0
Bacteria; Bacteroidetes; Bacteroidetes; Bacteroidales; Porphyromonadaceae; unclassified_Porphyromonadaceae	0.00028883	1.4936e-07	0.000157776	0.000988624	8.12149e-08	0.000116344	0.00327344	0.0241912
Bacteria; Bacteroidetes; Bacteroidetes; Bacteroidales; Porphyromonadaceae; unclassified_Porphyromonadaceae	0.000470777	6.43496e-07	0.00032749	0.0280671	0.000103514	0.00415358	0.000109375	0.00502299
Bacteria; Bacteroidetes; Bacteroidetes; Bacteroidales; Rikenellaceae	0.000269513	4.35823e-07	0.000269513	0.00214707	1.66372e-06	0.00052658	0.00660156	0.0442127
Bacteria; Firmicutes; Clostridia; Clostridiales; Lachnospiraceae; Lachnospiraceae Incertae Sedis	0.000898082	1.54143e-07	0.000160283	6.15233e-05	2.27107e-08	6.15233e-05	0.000546875	0.00616858
Bacteria; Proteobacteria; Gammaproteobacteria; Enterobacteriales; Enterobacteriaceae; Shigella	0.000613869	1.30109e-07	0.000147258	0	0	0	0.00133594	0.0119296
Bacteria; Verrucomicrobia; Verrucomicrobiae; Verrucomicrobiales; Verrucomicrobiaceae; Akkermansia	0.051677	0.000362796	0.00777599	0.00503821	5.14887e-05	0.00292941	0.000234375	0.00502299
Bacteria; Verrucomicrobia; Verrucomicrobiae; Verrucomicrobiales; Verrucomicrobiaceae; Akkermansia	0.0831393	0.000951558	0.0125934	0.00672606	6.27932e-05	0.00323505	0.000195313	0.00502299
ClustD=0.05

## Sheet: clustd=0.03
name of feature	mean abundance LCFd21	variance ( LCFd21)	standard error ( LCFd21)	mean abundance(CONday 0_day 21)	variance (CONday 0_day 21)	standard error (CONday 0_day 21)	pvalue	qvalue
Bacteria; Bacteroidetes; Bacteroidetes; Bacteroidales	4.91207e-05	1.44771e-08	4.91207e-05	0.00558793	1.00937e-05	0.00129703	0.000974093	0.00858446
Bacteria; Bacteroidetes; Bacteroidetes; Bacteroidales; Porphyromonadaceae; unclassified_Porphyromonadaceae	4.91207e-05	1.44771e-08	4.91207e-05	0.00514614	6.02822e-06	0.00100235	0.000393782	0.00559359
Bacteria; Bacteroidetes; Bacteroidetes; Bacteroidales; Porphyromonadaceae; unclassified_Porphyromonadaceae	5.39025e-05	1.74329e-08	5.39025e-05	0.00570789	6.42475e-06	0.00103479	0.000274611	0.00523845
Bacteria; Bacteroidetes; Bacteroidetes; Bacteroidales	5.39025e-05	1.74329e-08	5.39025e-05	0.00199432	1.38349e-06	0.000480189	0.00142487	0.0115657
Bacteria; Bacteroidetes	5.39025e-05	1.74329e-08	5.39025e-05	0.00305032	1.49044e-06	0.000498405	0.000139896	0.00421336
Bacteria; Bacteroidetes; Bacteroidetes; Bacteroidales; Porphyromonadaceae; unclassified_Porphyromonadaceae	7.7991e-05	3.64955e-08	7.7991e-05	0.0015167	3.86907e-07	0.000253938	0.000305699	0.00523845
Bacteria; Bacteroidetes	9.80527e-05	2.34168e-08	6.24724e-05	0.00159028	1.0531e-06	0.000418947	0.00336788	0.0235819
Bacteria; Bacteroidetes; Bacteroidetes; Bacteroidales	0.000103023	2.55554e-08	6.52628e-05	0.000689272	1.17339e-07	0.000139844	0.00208808	0.0157088
Bacteria; Bacteroidetes; Bacteroidetes; Bacteroidales; Porphyromonadaceae; unclassified_Porphyromonadaceae	0.000107805	6.97316e-08	0.000107805	0.0157157	2.45735e-05	0.00202376	2.07254e-05	0.00319634
Bacteria; Bacteroidetes; Bacteroidetes; Bacteroidales; Porphyromonadaceae; unclassified_Porphyromonadaceae	0.000147173	2.63344e-08	6.62501e-05	0.00842259	1.6987e-05	0.00168261	0.000471503	0.00559359
Bacteria; Bacteroidetes; Bacteroidetes; Bacteroidales; Porphyromonadaceae; unclassified_Porphyromonadaceae	0.000161708	1.56896e-07	0.000161708	0.0156033	6.10738e-05	0.00319045	0.000502591	0.00574157
Bacteria; Bacteroidetes; Bacteroidetes; Bacteroidales	0.000167711	3.46678e-08	7.60129e-05	0.000741926	1.55536e-07	0.000161005	0.00569948	0.0366247
Bacteria; Bacteroidetes; Bacteroidetes; Bacteroidales; Porphyromonadaceae; unclassified_Porphyromonadaceae	0.00021561	2.78926e-07	0.00021561	0.0103302	1.02177e-05	0.00130497	4.14508e-05	0.00319634
Bacteria; Bacteroidetes; Bacteroidetes; Bacteroidales	0.00028883	1.4936e-07	0.000157776	0.000928516	9.23458e-08	0.00012406	0.00625907	0.0393998
Bacteria; Bacteroidetes; Bacteroidetes; Bacteroidales; Porphyromonadaceae; unclassified_Porphyromonadaceae	0.000362972	3.32966e-07	0.000235572	0.011591	2.99389e-05	0.00223379	0.000430052	0.00559359
Bacteria; Bacteroidetes; Bacteroidetes; Bacteroidales; Porphyromonadaceae; Tannerella	0.00040253	5.14652e-07	0.000292874	0.00542319	2.05082e-06	0.00058464	3.10881e-05	0.00319634
Bacteria; Bacteroidetes; Bacteroidetes; Bacteroidales	0.00040253	5.14652e-07	0.000292874	0.00402694	2.58981e-06	0.000656989	0.000419689	0.00559359
Bacteria; Bacteroidetes; Bacteroidetes; Bacteroidales; Bacteroidaceae; Bacteroides	0.000431238	2.39662e-07	0.000199859	0.0265032	0.000197808	0.00574178	0.000740933	0.0069254
Bacteria; Bacteroidetes; Bacteroidetes; Bacteroidales	0.000477435	3.08001e-07	0.000226569	0.00252898	1.67558e-06	0.000528453	0.00311917	0.0223744
Bacteria; Bacteroidetes; Bacteroidetes; Bacteroidales	0.000575717	1.26316e-07	0.000145096	0.00130756	1.35747e-07	0.000150415	0.00354404	0.0237641
Bacteria; Proteobacteria; Gammaproteobacteria; Enterobacteriales; Enterobacteriaceae; Shigella	0.000613869	1.30109e-07	0.000147258	0	0	0	0.00109326	0.00936705
Bacteria; Bacteroidetes; Bacteroidetes; Bacteroidales; Porphyromonadaceae; Tannerella	0.00064513	5.55603e-07	0.000304303	0.00382319	2.22211e-06	0.000608565	0.000678756	0.00675356
Bacteria; Firmicutes; Clostridia; Clostridiales; Lachnospiraceae; Lachnospiraceae Incertae Sedis	0.000692036	1.01993e-07	0.00013038	0	0	0	0.000341969	0.00527396
Bacteria; Bacteroidetes; Bacteroidetes; Bacteroidales; Porphyromonadaceae; Parabacteroides	0.000704634	2.77226e-07	0.000214952	0	0	0	0.00523316	0.0343437
Bacteria; Bacteroidetes; Bacteroidetes; Bacteroidales; Porphyromonadaceae; unclassified_Porphyromonadaceae	0.000981112	2.34402e-06	0.000625037	0.00903793	5.06706e-06	0.000918973	5.18135e-05	0.00319634
Bacteria; Bacteroidetes; Bacteroidetes; Bacteroidales; Porphyromonadaceae; unclassified_Porphyromonadaceae	0.00101821	1.41558e-06	0.000485726	0.0103653	1.40726e-05	0.00153148	0.000170984	0.00439497
Bacteria; Bacteroidetes; Bacteroidetes; Bacteroidales; Porphyromonadaceae	0.00120335	5.92991e-06	0.000994142	0.00730133	1.21541e-05	0.00142326	0.00344041	0.0235819
Bacteria; Bacteroidetes; Bacteroidetes; Bacteroidales	0.00120963	1.37043e-06	0.000477917	0.00667862	5.96404e-06	0.000996999	0.00046114	0.00559359
Bacteria; Bacteroidetes; Bacteroidetes; Bacteroidales; Porphyromonadaceae; unclassified_Porphyromonadaceae	0.00133157	3.10851e-06	0.000719781	0.00690042	5.30373e-06	0.000940189	0.000626943	0.0065525
Bacteria; Bacteroidetes; Bacteroidetes; Bacteroidales; Porphyromonadaceae; unclassified_Porphyromonadaceae	0.00197382	7.72616e-07	0.000358845	0.00745992	5.3707e-06	0.000946106	0.000295337	0.00523845
Bacteria; Bacteroidetes	0.00210221	2.99341e-06	0.000706329	0.00738125	7.77303e-06	0.0011382	0.0015544	0.0122936
Bacteria; Bacteroidetes; Bacteroidetes; Bacteroidales; Porphyromonadaceae; unclassified_Porphyromonadaceae	0.00218053	1.29756e-05	0.00147058	0.041272	0.000168296	0.00529616	7.25389e-05	0.00319634
Bacteria; Bacteroidetes	0.00225299	1.51741e-06	0.000502893	0.000251882	8.24041e-08	0.000117192	0.00172021	0.0132648
Bacteria; Bacteroidetes; Bacteroidetes; Bacteroidales	0.00247668	6.98963e-07	0.000341312	0.012477	2.77889e-05	0.00215209	0.000725389	0.0069254
Bacteria; Bacteroidetes; Bacteroidetes; Bacteroidales; Porphyromonadaceae; unclassified_Porphyromonadaceae	0.00261292	2.05777e-05	0.00185192	0.0594672	0.000269074	0.0066967	0	0
Bacteria; Bacteroidetes; Bacteroidetes; Bacteroidales; Porphyromonadaceae; unclassified_Porphyromonadaceae	0.0027863	3.87313e-06	0.000803444	0.021825	0.000115092	0.00437973	0.000948187	0.00858446
Bacteria; Bacteroidetes; Bacteroidetes; Bacteroidales; Porphyromonadaceae; unclassified_Porphyromonadaceae	0.00293004	8.0748e-07	0.000366851	0.0106301	6.72876e-06	0.00105899	8.29016e-05	0.00319634
Bacteria; Bacteroidetes; Bacteroidetes; Bacteroidales	0.00310459	4.62328e-06	0.000877808	0.000269266	2.73426e-07	0.000213474	0.00676684	0.0417442
Bacteria; Verrucomicrobia; Verrucomicrobiae; Verrucomicrobiales; Verrucomicrobiaceae; Akkermansia	0.00374222	2.32844e-06	0.000622955	0.000172404	9.75384e-08	0.000127501	0.000243523	0.00523845
Bacteria; Bacteroidetes; Bacteroidetes; Bacteroidales; Porphyromonadaceae; Parabacteroides	0.00388752	2.47787e-06	0.000642634	4.35445e-05	1.13768e-08	4.35445e-05	0.000150259	0.00421336
Bacteria; Bacteroidetes; Bacteroidetes; Bacteroidales	0.00477497	1.62389e-06	0.000520238	0.00226188	6.26695e-07	0.000323186	0.00123834	0.0103233
Bacteria; Bacteroidetes; Bacteroidetes; Bacteroidales; Porphyromonadaceae; unclassified_Porphyromonadaceae	0.00496071	2.23338e-05	0.00192933	0.0149568	3.93477e-05	0.00256085	0.00696891	0.0421478
Bacteria; Bacteroidetes; Bacteroidetes; Bacteroidales	0.00607892	8.13003e-06	0.00116405	0.000531977	2.49285e-07	0.000203832	0.000637306	0.0065525
Bacteria; Bacteroidetes; Bacteroidetes; Bacteroidales; Prevotellaceae; Prevotella	0.00706921	1.16906e-05	0.00139586	0.021089	0.000115057	0.00437906	0.00788083	0.0467465
Bacteria; Bacteroidetes; Bacteroidetes; Bacteroidales; Porphyromonadaceae; Parabacteroides	0.0114341	3.07117e-05	0.00226244	0.000739785	2.54218e-07	0.000205839	0.00061658	0.0065525
Bacteria; Bacteroidetes; Bacteroidetes; Bacteroidales; Porphyromonadaceae; unclassified_Porphyromonadaceae	0.0114657	4.15067e-05	0.00263017	0.0391022	4.7265e-05	0.00280669	6.21762e-05	0.00319634
Bacteria; Bacteroidetes; Bacteroidetes; Bacteroidales; Porphyromonadaceae; Parabacteroides	0.0181447	7.04493e-05	0.0034266	0.000854709	1.66458e-06	0.000526716	0.000440415	0.00559359
Bacteria; Bacteroidetes; Bacteroidetes; Bacteroidales; Porphyromonadaceae	0.0188347	6.35827e-05	0.00325532	0.00553117	1.72318e-05	0.00169469	0.00280829	0.020624
Bacteria; Bacteroidetes; Bacteroidetes; Bacteroidales; Porphyromonadaceae; Parabacteroides	0.0318187	0.000178799	0.00545893	0.00174676	2.03121e-06	0.000581838	0.000264249	0.00523845
Bacteria; Bacteroidetes; Bacteroidetes; Bacteroidales; Porphyromonadaceae; Parabacteroides	0.0466092	0.000433489	0.00849989	0.00108492	1.63146e-06	0.00052145	0.000331606	0.00527396
Bacteria; Verrucomicrobia; Verrucomicrobiae; Verrucomicrobiales; Verrucomicrobiaceae; Akkermansia	0.047063	0.000270506	0.00671449	0.00429873	3.47362e-05	0.00240611	0.000129534	0.00421336
Bacteria; Verrucomicrobia; Verrucomicrobiae; Verrucomicrobiales; Verrucomicrobiaceae; Akkermansia	0.0793971	0.00088427	0.0121399	0.00669066	6.6135e-05	0.00332001	0.000202073	0.00479451
ClustD=0.03

## Sheet: clustd=0.01
name of feature	mean abundance LCFd21	variance ( LCFd21)	standard error ( LCFd21)	mean abundance(CONday 0_day 21)	variance (CONday 0_day 21)	standard error (CONday 0_day 21)	pvalue	qvalue
Bacteria; Bacteroidetes; Bacteroidetes; Bacteroidales; Porphyromonadaceae; unclassified_Porphyromonadaceae	5.39025e-05	1.74329e-08	5.39025e-05	0.0163174	2.14009e-05	0.0018886	0	0
ClustD=0.01
